# Supplementary material for: Delayed two steps PRP injection strategy for the improvement of fat graft survival with superior angiogenesis
Source: Sci Rep. 2020 Mar 23;10:5231. doi: 10.1038/s41598-020-61891-6 (PMC7089949; doi:10.1038/s41598-020-61891-6)
Supplement: Supplementary file 1 — Supplementary Data [file 41598_2020_61891_MOESM1_ESM.xlsx]

## Sheet: Sheet1
6weeks weight	Blank	Single	Two steps		14weeks weight	Blank	Single	Two steps
①	142	114.7	175.5		①	93	107	133
②	177	180	168.6		②	87	110	135
③	158	185	214		③	88	108	140
④	141	116	210		④	82	102	133
⑤	178	178	175		⑤	93	107	135
⑥	184	187	168		⑥	87	110	140
⑦	166	180	214		⑦	88	108	150
⑧	171	170	210		⑧	82	102	132
平均值	164.625	163.838	191.887		平均值	87.5	106.75	137.25
标准差	14.3062	32.0263	20.173		标准差	3.90512	2.94746	2.94392
One way anova					One way anova
标准差	15.2638	28.3908	20.3123			3.90512	2.94746	5.60692

## Sheet: Sheet2
6weeks volume	Blank	Single	Two steps		14weeks volume	Blank	Single	Two steps
①	0.14	0.12	0.08		①	0.091	0.09	0.13
②	0.174	0.1775	0.1		②	0.085	0.1	0.133
③	0.182	0.182	0.2		③	0.086	0.99	0.138
④	0.13	0.11	0.21		④	0.08	0.1	0.12
⑤	0.184	0.187	0.07		⑤	0.09	0.11	0.14
⑥	0.18	0.183	0.11		⑥	0.084	0.09	0.137
⑦	0.17	0.16	0.21		⑦	0.094	0.102	0.133
⑧	0.14	0.168	0.2		⑧	0.092	0.1	0.14
平均值	0.1625	0.160937	0.1475		平均值	0.08775	0.21025	0.133875
标准差	0.0182087	0.0282263	0.0580409		标准差	0.00390512	0.386846	0.00329983
标准差	0.0206337	0.0278505	0.0586835			0.00443706	0.29478	0.00623373

## Sheet: Sheet3
6weeks CD31	Blank	Single	Two steps		14weeks CD31	Blank	Single	Two steps
①	8	21	24		①	7	10	25
②	9	22	26		②	8	11	18
③	12	25	29		③	9	12	20
④	13	19	36		④	10	14	24
⑤	8	21	24		⑤	12	10	25
⑥	9	22	26		⑥	10	11	18
⑦	12	24	29		⑦	14	12	20
⑧	13	20	36		⑧	9	14	24
平均值	10.5	21.75	28.75		平均值	8.5	11.75	21.75
标准差	2.06155	1.85405	4.54835			2.08791	1.47902	2.86138

## Sheet: Sheet4
6weeks adipose tissue	Blank	Single	Two steps		14weeks adipose tissue	Blank	Single	Two steps
①	0.1439	0.303	0.328		①	0.2277	0.3733	0.342
②	0.1569	0.498	0.365		②	0.2788	0.5045	0.4203
③	0.14	0.4	0.319		③	0.12	0.21	0.548
④	0.18	0.403	0.307		④	0.29	0.38	0.55
⑤	0.22	0.47	0.364		⑤	0.26	0.48	0.42
⑥	0.23	0.43	0.357		⑥	0.12	0.19	0.43
⑦	0.23	0.48	0.362		⑦	0.26	0.36	0.44
⑧	0.19	0.49	0.354		⑧	0.24	0.37	0.46
平均值	0.1504	0.43425	0.3445		平均值	0.224562	0.358475	0.451288
标准差	0.0065	0.0796088	0.0199053		标准差	0.0661882	0.120467	0.0849014
标准差	0.0350254	0.0611734	0.0214534			0.0630973	0.104486	0.0648429

## Sheet: Sheet5
6weeks existing connective tissue	Blank	Single	Two steps		14weeks existing connective tissue	Blank	Single	Two steps
①	0.056	0.0175	0.008		①	0.7385	0.0299	0.01881
②	0.2924	0.04416	0.3489		②	0.075	0.033	0.0125
③	0.56	0.0395	0.2875		③	0.5385	0.1049	0.01058
④	0.157	0.0165	0.009		④	0.065	0.0279	0.01681
⑤	0.1934	0.04316	0.3469		⑤	0.5485	0.031	0.0135
⑥	0.54	0.0385	0.2895		⑥	0.085	0.1029	0.01158
⑦	0.259	0.023	0.124		⑦	0.5355	0.045	0.012
⑧	0.379	0.043	0.304		⑧	0.055	0.065	0.014
平均值	0.3046	0.033165	0.214725			0.330125	0.05495	0.0137225
标准差	0.167466	0.0112503	0.13584			0.267212	0.0304319	0.00260933

## Sheet: Sheet6
6weeks preadipocytes	Blank	Single	Two steps		14weeks preadipocytes	Blank	Single	Two steps
①					0~20	17	10	134
②					20~30	1	7	5
③					30~40	0	9	35
④					40~50	1	10	32
⑤					50~60	0	3	39
⑥					60~70	0	5	28
⑦					70~80	0	6	24
⑧					80~90	0	1	17
					90~100	0	4	17
平均值					100	0	4	18
标准差					平均值
One way anova					标准差
					One way anova
14weeks preadipocytes	Blank	Single	Two steps
①	17	10	134
②	16	9	120
③	15	12	140
④	11	14	125
⑤	9	20	126
⑥	8	22	137
⑦	18	24	132
⑧	14	26	124
平均值	13.5	17.125	129.75
标准差	3.5	6.23373	6.57172
